# Supplementary material for: The neuroprotective effect of nicotine in Parkinson’s disease models is associated with inhibiting PARP-1 and caspase-3 cleavage
Source: PeerJ. 2017 Oct 19;5:e3933. doi: 10.7717/peerj.3933 (PMC5651169; doi:10.7717/peerj.3933)
Supplement: Supplemental Information 1 [file peerj-05-3933-s001.xlsx]

## Sheet: Figure 1 A
	PI	PI	PI	PI	PI			PI	PI			Horchst	Horchst	Horchst	Horchst	Horchst			Horchst	Horchst
Control	978	1020	1059	1138	1052		Blank	862	898		Control	44650	45946	34882	51254	39513		Blank	3056	3438
	1031	1022	1078	1136	1001			922	955			44002	36802	33580	37057	40214			3192	3476
	1011	1060	1061	1026	1023			900	842			38692	33075	36537	37683	40743			3164	3406
	995	992	980	1032	998			879	939			34623	32901	37073	44023	43396			3194	3241
	987	1007	1059	994	981			922	964			40651	36078	32349	47027	45524			3170	3222
	959	1019	1039	1121	1002			951	938			45513	36558	33257	48539	40042			3140	3450
	1019	1065	1128	1119	929			930	922			43446	34335	35851	44801	38453			3247	3440
	955	1053	1080	1034	992			903	882			41538	37434	40558	41691	42764			3285	3425
	1008	1074	956	1043	1027			844	904			39845	35095	39906	44796	48542			3170	3238
	1023	1034	1027	1010	1078			893	932			41614	38259	38446	47185	51749			3149	3106
	998	1061	1016	1097	983			909	928			47899	33759	34529	52462	46545			3196	3452
	979	1060	969	1119	987			921	922			47717	39229	49160	61792	53078			3182	3473
	1008	1039	1071	1044	977			915	880			49623	42039	57248	59028	54715			3290	3450
	1045	1061	1071	1091	1056			918	870			53124	42883	50048	49644	53206			3441	3414
	1065	1119	1048	1055	1046			872	899			53651	43850	40350	49068	53626			3097	3833
	911	1019	1066	1102	974			935	923			48528	39456	38035	53905	57388			3074	3339
	989	1067	1115	1137	1033			892	932			51034	43503	51973	50225	68492			3413	3414
	1046	1004	1000	1127	1106			922	956			59397	49480	62204	54469	66945			3331	3311
	958	1066	1076	1048	1133			859	925			64676	55309	55784	51816	61373			3230	3137
	1078	1096	1050	1009	1130			882	939			64339	55290	44580	49376	58306			3309	3160
	953	968	1007	1099	966			864	910			53390	45817	44575	53438	62583			3282	3416
	964	1035	1029	1131	1134			857	941			53229	46922	42891	50484	64838			3272	3453
	1000	1020	1102	1070	1103			892	969			57645	51921	48730	49004	65573			3286	3157
	944	1032	1016	1031	1042			904	910			65840	56836	46915	48893	59458			3228	3094
	998	1020	1002	1050	1117			960	1000			69953	56958	46369	49849	57882			3255	3165
MPP+	1135	1180	1130	1061	1091		0.3% Triton X-100 in 1xPBS	949	1313		MPP+	39420	34535	40615	44580	58402		0.3% Triton X-100 in 1xPBS	4512	42787
	1134	1108	1149	1087	1154			991	1306			36678	25407	36781	45498	49854			11653	25777
	1129	1141	1211	1034	1025			1061	1212			35367	27437	32615	45976	47554			6048	31979
	1065	1178	1153	1079	1027			1103	1284			33048	36756	38386	43488	49159			4497	44615
	1035	1061	1127	1028	1037			1065	1283			30274	43086	40690	41632	51789			6335	49688
	1114	1043	1110	1084	1053			1129	1297			32055	39362	32174	51944	50342			6700	25819
	1034	1118	1077	983	1125			1161	1145			35852	39952	25520	47593	51660			20564	8497
	1039	1119	1138	1010	1104			1181	1184			32984	41078	21456	46004	52035			16309	16414
	1095	1140	1074	1063	1145			1060	1307			38003	36203	23073	44906	45429			8530	35454
	1022	1071	1090	1070	1159			1113	1326			37075	36723	41570	43267	46654			13885	47081
	1084	1079	1113	1070	1071			1277	1194			24924	44924	47449	54578	58455			19546	7552
	1119	1141	1168	1089	1067			1280	1106			38108	49444	61743	62554	69285			51595	5068
	1209	1160	1143	1086	1080			1386	1064			28531	52371	52849	69139	68961			58856	6528
	1091	1157	1095	1109	1118			1261	1227			35225	55276	44382	57817	57460			45737	17204
	1098	1161	1177	1056	1097			1315	1229			45342	44013	33869	47578	52113			26448	44501
	1049	1077	1100	1074	1045			1537	1162			38583	45670	48612	51153	51806			49925	7353
	1111	1075	1161	1073	1111			1555	1098			46093	56403	57329	62703	60936			67455	6664
	1148	1082	1181	1077	1093			1530	1077			40127	63267	67637	69997	60658			51292	12963
	1137	1113	1147	1135	1071			1471	1230			30952	64378	65831	62139	54874			49671	13888
	1108	1126	1078	1047	1087			1424	1344			51725	56040	39646	51302	60094			41049	25439
	975	1003	1083	1009	1043			1615	1272			40335	42603	47127	49491	46624			37889	19687
	1084	1028	1086	964	994			1606	1158			42446	45553	50131	49799	45037			38674	30691
	1094	1034	1072	1066	990			1506	1256			51325	45989	54894	49012	43432			31784	40257
	1092	1082	1082	1038	1014			1476	1327			35125	47709	55751	48427	45664			43787	27759
	1164	1009	1062	1053	1012			1463	1277			52866	49878	41548	45676	51513			49397	22393

## Sheet: Figure 1B
	PI	PI	PI	PI	PI			PI	PI			Horchst	Horchst	Horchst	Horchst	Horchst			Horchst	Horchst
Control	978	1020	1059	1138	1052		Blank	862	898		Control	44650	45946	34882	51254	39513		Blank	3056	3438
	1031	1022	1078	1136	1001			922	955			44002	36802	33580	37057	40214			3192	3476
	1011	1060	1061	1026	1023			900	842			38692	33075	36537	37683	40743			3164	3406
	995	992	980	1032	998			879	939			34623	32901	37073	44023	43396			3194	3241
	987	1007	1059	994	981			922	964			40651	36078	32349	47027	45524			3170	3222
	959	1019	1039	1121	1002			951	938			45513	36558	33257	48539	40042			3140	3450
	1019	1065	1128	1119	929			930	922			43446	34335	35851	44801	38453			3247	3440
	955	1053	1080	1034	992			903	882			41538	37434	40558	41691	42764			3285	3425
	1008	1074	956	1043	1027			844	904			39845	35095	39906	44796	48542			3170	3238
	1023	1034	1027	1010	1078			893	932			41614	38259	38446	47185	51749			3149	3106
	998	1061	1016	1097	983			909	928			47899	33759	34529	52462	46545			3196	3452
	979	1060	969	1119	987			921	922			47717	39229	49160	61792	53078			3182	3473
	1008	1039	1071	1044	977			915	880			49623	42039	57248	59028	54715			3290	3450
	1045	1061	1071	1091	1056			918	870			53124	42883	50048	49644	53206			3441	3414
	1065	1119	1048	1055	1046			872	899			53651	43850	40350	49068	53626			3097	3833
	911	1019	1066	1102	974			935	923			48528	39456	38035	53905	57388			3074	3339
	989	1067	1115	1137	1033			892	932			51034	43503	51973	50225	68492			3413	3414
	1046	1004	1000	1127	1106			922	956			59397	49480	62204	54469	66945			3331	3311
	958	1066	1076	1048	1133			859	925			64676	55309	55784	51816	61373			3230	3137
	1078	1096	1050	1009	1130			882	939			64339	55290	44580	49376	58306			3309	3160
	953	968	1007	1099	966			864	910			53390	45817	44575	53438	62583			3282	3416
	964	1035	1029	1131	1134			857	941			53229	46922	42891	50484	64838			3272	3453
	1000	1020	1102	1070	1103			892	969			57645	51921	48730	49004	65573			3286	3157
	944	1032	1016	1031	1042			904	910			65840	56836	46915	48893	59458			3228	3094
	998	1020	1002	1050	1117			960	1000			69953	56958	46369	49849	57882			3255	3165
MPP+	1135	1180	1130	1061	1091		0.3% Triton X-100 in 1xPBS	949	1313		MPP+	39420	34535	40615	44580	58402		0.3% Triton X-100 in 1xPBS	4512	42787
	1134	1108	1149	1087	1154			991	1306			36678	25407	36781	45498	49854			11653	25777
	1129	1141	1211	1034	1025			1061	1212			35367	27437	32615	45976	47554			6048	31979
	1065	1178	1153	1079	1027			1103	1284			33048	36756	38386	43488	49159			4497	44615
	1035	1061	1127	1028	1037			1065	1283			30274	43086	40690	41632	51789			6335	49688
	1114	1043	1110	1084	1053			1129	1297			32055	39362	32174	51944	50342			6700	25819
	1034	1118	1077	983	1125			1161	1145			35852	39952	25520	47593	51660			20564	8497
	1039	1119	1138	1010	1104			1181	1184			32984	41078	21456	46004	52035			16309	16414
	1095	1140	1074	1063	1145			1060	1307			38003	36203	23073	44906	45429			8530	35454
	1022	1071	1090	1070	1159			1113	1326			37075	36723	41570	43267	46654			13885	47081
	1084	1079	1113	1070	1071			1277	1194			24924	44924	47449	54578	58455			19546	7552
	1119	1141	1168	1089	1067			1280	1106			38108	49444	61743	62554	69285			51595	5068
	1209	1160	1143	1086	1080			1386	1064			28531	52371	52849	69139	68961			58856	6528
	1091	1157	1095	1109	1118			1261	1227			35225	55276	44382	57817	57460			45737	17204
	1098	1161	1177	1056	1097			1315	1229			45342	44013	33869	47578	52113			26448	44501
	1049	1077	1100	1074	1045			1537	1162			38583	45670	48612	51153	51806			49925	7353
	1111	1075	1161	1073	1111			1555	1098			46093	56403	57329	62703	60936			67455	6664
	1148	1082	1181	1077	1093			1530	1077			40127	63267	67637	69997	60658			51292	12963
	1137	1113	1147	1135	1071			1471	1230			30952	64378	65831	62139	54874			49671	13888
	1108	1126	1078	1047	1087			1424	1344			51725	56040	39646	51302	60094			41049	25439
	975	1003	1083	1009	1043			1615	1272			40335	42603	47127	49491	46624			37889	19687
	1084	1028	1086	964	994			1606	1158			42446	45553	50131	49799	45037			38674	30691
	1094	1034	1072	1066	990			1506	1256			51325	45989	54894	49012	43432			31784	40257
	1092	1082	1082	1038	1014			1476	1327			35125	47709	55751	48427	45664			43787	27759
	1164	1009	1062	1053	1012			1463	1277			52866	49878	41548	45676	51513			49397	22393
	PI	PI	PI		PI	PI		PI	PI			Horchst	Horchst	Horchst		Horchst	Horchst		Horchst	Horchst
Nicotine	937	943	997	Blank	866	890	0.3% Triton X-100 in 1xPBS	964	907		Nicotine	24156	20131	21404	Blank	3588	3640	0.3% Triton X-100 in 1xPBS	3797	3672
	908	981	943		899	893		955	870			18930	22535	19612		3467	3650		3797	3747
	884	882	956		916	928		1041	889			15018	16330	17473		3596	3594		3858	3738
	926	950	957		893	875		988	920			16008	17124	16906		3553	3606		3576	3850
	872	917	973		908	922		959	933			14655	19110	20081		3666	3705		3770	3632
	940	928	933		903	911		943	974			23063	24390	23194		3679	3693		3933	3737
	911	1008	910		944	875		964	957			25077	26633	19917		3565	3668		3979	3657
	877	942	937		906	822		994	881			19427	21315	17993		3554	3619		3860	3774
	871	925	969		880	925		1034	926			16822	18552	18889		3558	3624		3701	3780
	937	974	913		915	875		1023	934			15713	20788	19833		3613	3496		3640	3827
	946	924	862		895	876		897	966			20802	18752	18474		3574	3683		3977	3922
	930	917	872		902	954		961	921			23825	20446	18454		3749	3690		3974	3934
	921	915	965		912	823		950	1063			20063	22644	18796		3795	3674		3734	3906
	988	949	1024		902	915		930	1026			16697	19334	20233		3654	3612		3711	4034
	972	949	938		979	932		992	1041			14808	19865	19702		3659	3588		3748	3873
	920	904	888		967	911		883	993			21037	16343	17961		3627	3549		4054	3852
	886	913	897		937	871		962	983			20663	18078	20647		3720	3642		3907	3943
	893	889	891		876	919		911	1057			21470	19955	19376		3758	3743		3887	4018
	918	927	942		898	912		911	1063			19635	18447	19692		3826	3741		3818	4041
	956	921	871		897	912		916	1095			15490	19247	19055		3778	3754		3609	4136
	888	890	943		893	935		890	999			23350	15842	20527		3928	3783		3924	4111
	945	903	890		934	898		900	967			22135	18416	18436		3829	3645		3847	3895
	972	912	875		910	927		923	1036			21712	17215	17775		3796	3747		3771	4091
	913	919	894		919	916		911	1109			19754	18561	17530		3882	3593		3741	3856
	957	920	950		912	937		930	1118			17111	20603	17510		4148	3769		3712	4084
	PI	PI	PI		PI	PI		PI	PI			Horchst	Horchst	Horchst		Horchst	Horchst		Horchst	Horchst
Nicotine+MPP+	1010	968	937	Blank	866	890	0.3% Triton X-100 in 1xPBS	964	907		Nicotine+MPP+	19628	18007	18410	Blank	5776	3828	0.3% Triton X-100 in 1xPBS	3857	3797
	983	910	958		899	893		955	870			20088	17456	18305		4232	3857		3665	3901
	892	941	919		916	928		1041	889			18587	20006	20541		3682	3883		3610	3852
	976	994	924		893	875		988	920			17944	17287	18524		3872	3838		3637	3908
	949	862	928		908	922		959	933			18017	15780	19075		3730	3890		3730	3866
	906	929	955		903	911		943	974			20672	18851	18567		4159	3911		3796	3803
	956	914	962		944	875		964	957			20887	19833	19296		3817	4028		3767	3884
	920	915	914		906	822		994	881			20359	22738	22674		3776	3805		3701	3976
	896	954	903		880	925		1034	926			18653	20209	19525		3719	3888		3855	4093
	888	929	964		915	875		1023	934			17661	16804	18670		3919	3751		3684	4122
	957	944	946		895	876		897	966			21134	20338	19453		3922	3775		3941	4016
	922	892	921		902	954		961	921			23377	19683	21968		3913	3824		3956	4023
	924	930	913		912	823		950	1063			26153	22113	25256		3908	3934		3760	4095
	899	947	915		902	915		930	1026			22520	19237	21650		3812	3917		3995	4185
	842	938	900		979	932		992	1041			18681	16733	17872		3825	3929		3875	4177
	947	923	893		967	911		883	993			22371	17124	15189		3868	3851		3828	4165
	966	877	911		937	871		962	983			23339	17708	19043		3869	3854		4015	4099
	908	902	966		876	919		911	1057			24829	18199	19199		3820	3919		3789	4119
	918	901	982		898	912		911	1063			21319	17218	19084		3870	3807		3942	4479
	870	945	915		897	912		916	1095			18273	18846	17613		4012	3863		4124	4261
	868	924	927		893	935		890	999			21702	18402	14486		3914	3801		3686	5383
	914	887	902		934	898		900	967			21613	16832	15076		3703	3902		3838	4129
	939	955	940		910	927		923	1036			20017	15928	15971		3773	3916		3952	4255
	970	910	916		919	916		911	1109			19524	16960	17589		3808	3882		3912	4257
	908	869	894		912	937		930	1118			17868	17191	16620		3934	3781		3880	4113

## Sheet: Figure 2
	PI	PI	PI	PI	PI			PI	PI			Horchst	Horchst	Horchst	Horchst	Horchst			Horchst	Horchst
Control	978	1020	1059	1138	1052		Blank	862	898		Control	44650	45946	34882	51254	39513		Blank	3056	3438
	1031	1022	1078	1136	1001			922	955			44002	36802	33580	37057	40214			3192	3476
	1011	1060	1061	1026	1023			900	842			38692	33075	36537	37683	40743			3164	3406
	995	992	980	1032	998			879	939			34623	32901	37073	44023	43396			3194	3241
	987	1007	1059	994	981			922	964			40651	36078	32349	47027	45524			3170	3222
	959	1019	1039	1121	1002			951	938			45513	36558	33257	48539	40042			3140	3450
	1019	1065	1128	1119	929			930	922			43446	34335	35851	44801	38453			3247	3440
	955	1053	1080	1034	992			903	882			41538	37434	40558	41691	42764			3285	3425
	1008	1074	956	1043	1027			844	904			39845	35095	39906	44796	48542			3170	3238
	1023	1034	1027	1010	1078			893	932			41614	38259	38446	47185	51749			3149	3106
	998	1061	1016	1097	983			909	928			47899	33759	34529	52462	46545			3196	3452
	979	1060	969	1119	987			921	922			47717	39229	49160	61792	53078			3182	3473
	1008	1039	1071	1044	977			915	880			49623	42039	57248	59028	54715			3290	3450
	1045	1061	1071	1091	1056			918	870			53124	42883	50048	49644	53206			3441	3414
	1065	1119	1048	1055	1046			872	899			53651	43850	40350	49068	53626			3097	3833
	911	1019	1066	1102	974			935	923			48528	39456	38035	53905	57388			3074	3339
	989	1067	1115	1137	1033			892	932			51034	43503	51973	50225	68492			3413	3414
	1046	1004	1000	1127	1106			922	956			59397	49480	62204	54469	66945			3331	3311
	958	1066	1076	1048	1133			859	925			64676	55309	55784	51816	61373			3230	3137
	1078	1096	1050	1009	1130			882	939			64339	55290	44580	49376	58306			3309	3160
	953	968	1007	1099	966			864	910			53390	45817	44575	53438	62583			3282	3416
	964	1035	1029	1131	1134			857	941			53229	46922	42891	50484	64838			3272	3453
	1000	1020	1102	1070	1103			892	969			57645	51921	48730	49004	65573			3286	3157
	944	1032	1016	1031	1042			904	910			65840	56836	46915	48893	59458			3228	3094
	998	1020	1002	1050	1117			960	1000			69953	56958	46369	49849	57882			3255	3165
Choline	1066	1014	1076	997	1011						Choline	38277	37384	42107	50036	49100
	1023	1024	1039	1000	990		0.3% Triton X-100 in 1xPBS	949	1313			35238	32364	28357	41993	48880		0.3% Triton X-100 in 1xPBS	4512	42787
	1094	1001	1030	965	970			991	1306			39294	29672	26242	39943	46863			11653	25777
	1031	1003	1062	977	1030			1061	1212			36113	36384	40194	49675	51613			6048	31979
	1006	955	1034	1029	1042			1103	1284			37445	38150	58939	44256	48842			4497	44615
	1089	1021	1080	1018	1021			1065	1283			38811	28547	43624	51052	58173			6335	49688
	1067	1062	1049	1066	1016			1129	1297			35249	35387	45084	49277	55587			6700	25819
	1028	1019	1021	995	1067			1161	1145			35404	18559	40393	46349	50768			20564	8497
	1082	1068	1061	980	1069			1181	1184			37713	26895	34520	49569	51900			16309	16414
	996	1010	1079	986	1047			1060	1307			39030	41199	50103	49568	53262			8530	35454
	1085	1070	1075	996	1010			1113	1326			36506	47029	53931	51341	59613			13885	47081
	1123	1062	1037	979	1056			1277	1194			41120	49857	62564	61351	71898			19546	7552
	1115	1053	1095	997	1030			1280	1106			36383	54636	61441	66328	68791			51595	5068
	1143	1101	1092	1009	1032			1386	1064			32901	48878	55066	55961	60728			58856	6528
	1101	1049	1139	1048	986			1261	1227			43439	43972	46717	55241	57893			45737	17204
	1090	1074	1078	978	909			1315	1229			40037	47895	49189	50448	50915			26448	44501
	1114	1113	986	1023	980			1537	1162			43821	51282	59729	59448	60418			49925	7353
	1070	1061	1063	973	1022			1555	1098			43460	58715	69904	66411	63204			67455	6664
	1185	1130	1090	1039	954			1530	1077			40230	68289	62602	60036	59166			51292	12963
	1077	1026	1084	1000	1030			1471	1230			56498	50470	44912	55541	57203			49671	13888
	970	986	987	943	1015			1424	1344			37442	47094	42439	54779	49369			41049	25439
	1017	1013	920	1021	958			1615	1272			42370	48265	50345	52557	49512			37889	19687
	989	1024	1020	1040	930			1606	1158			52150	49486	61752	53275	52936			38674	30691
	1060	976	1014	1035	994			1506	1256			48695	56596	62632	54354	51125			31784	40257
	1168	1153	1053	1012	997			1476	1327			59484	48885	52045	54845	53200			43787	27759
MPP+	1135	1180	1130	1061	1091			1463	1277		MPP+	39420	34535	40615	44580	58402			49397	22393
	1134	1108	1149	1087	1154							36678	25407	36781	45498	49854
	1129	1141	1211	1034	1025							35367	27437	32615	45976	47554
	1065	1178	1153	1079	1027							33048	36756	38386	43488	49159
	1035	1061	1127	1028	1037							30274	43086	40690	41632	51789
	1114	1043	1110	1084	1053							32055	39362	32174	51944	50342
	1034	1118	1077	983	1125							35852	39952	25520	47593	51660
	1039	1119	1138	1010	1104							32984	41078	21456	46004	52035
	1095	1140	1074	1063	1145							38003	36203	23073	44906	45429
	1022	1071	1090	1070	1159							37075	36723	41570	43267	46654
	1084	1079	1113	1070	1071							24924	44924	47449	54578	58455
	1119	1141	1168	1089	1067							38108	49444	61743	62554	69285
	1209	1160	1143	1086	1080							28531	52371	52849	69139	68961
	1091	1157	1095	1109	1118							35225	55276	44382	57817	57460
	1098	1161	1177	1056	1097							45342	44013	33869	47578	52113
	1049	1077	1100	1074	1045							38583	45670	48612	51153	51806
	1111	1075	1161	1073	1111							46093	56403	57329	62703	60936
	1148	1082	1181	1077	1093							40127	63267	67637	69997	60658
	1137	1113	1147	1135	1071							30952	64378	65831	62139	54874
	1108	1126	1078	1047	1087							51725	56040	39646	51302	60094
	975	1003	1083	1009	1043							40335	42603	47127	49491	46624
	1084	1028	1086	964	994							42446	45553	50131	49799	45037
	1094	1034	1072	1066	990							51325	45989	54894	49012	43432
	1092	1082	1082	1038	1014							35125	47709	55751	48427	45664
	1164	1009	1062	1053	1012							52866	49878	41548	45676	51513
Choline+MPP+	963	977	974	989	982						Choline+MPP+	36403	38907	43347	56615	62602
	972	920	991	898	1033							31862	37958	35796	54804	54612
	1045	986	981	923	1008							28112	39304	35111	47673	51876
	933	963	946	1033	987							33500	37479	39713	48248	46565
	934	895	925	1009	962							41927	39774	39570	52630	45220
	916	957	996	1040	1035							32659	38468	41425	42330	32261
	980	963	1033	1011	981							28578	36687	31736	34843	21411
	951	957	1047	1002	1025							27606	38154	35203	32560	31589
	1011	995	1030	1056	1019							37601	38210	44177	40157	43551
	911	947	1063	997	1040							44782	41169	37906	56787	47561
	1079	977	972	1058	1081							23246	40506	18566	29740	22611
	1043	971	1086	1090	1035							29923	38437	28045	52371	50352
	1041	971	1046	1056	1121							32222	41590	31166	54887	57671
	1041	907	1083	1065	1123							35628	45970	22381	43158	43729
	983	1009	1036	1095	1052							51951	47219	34913	44109	32010
	1026	922	1074	1022	1022							33378	39769	19501	46133	43418
	1085	983	1079	1038	1127							34858	45568	33972	58782	64437
	1033	970	1093	1045	1136							31410	52799	29886	67875	73691
	1021	974	1141	992	1056							18292	57424	11404	64189	70014
	1014	955	1102	1015	1057							42187	54489	28279	41883	43201
	948	952	1142	1020	999							39819	43711	42097	53253	50528
	1015	912	1130	1036	1055							43473	47811	64918	41212	52225
	1055	997	1018	1034	997							50170	56803	62536	44889	55269
	1052	986	1083	979	1031							29718	57219	35941	53200	56505
	1023	930	1128	964	1044							36913	56337	26851	47203	51394

## Sheet: Figure 3A
	PI	PI	PI	PI	PI		PI	PI				Horchst	Horchst	Horchst	Horchst	Horchst		Horchst	Horchst
Control	1023	1044	1010	1054	1121	Blank	907	906			Control	59192	58239	63671	57160	54024	Blank	3423	3397
	999	1034	1072	1052	1039		877	862				63419	58338	72661	67414	62056		3394	3546
	1058	1045	1069	1076	1105		863	932				67774	63795	71591	79606	77407		3591	3368
	1063	1015	1078	1093	1057		925	897				67376	62160	72128	75567	69925		3328	3434
	1054	1091	1085	1135	1051		961	879				67778	66887	67719	66618	66272		3397	3429
	958	1025	1006	1117	1053		929	937				61873	54102	71119	65243	60636		3446	3455
	1018	1056	1040	1108	1037		935	855				72651	58970	85998	71007	69551		3346	3424
	1043	1052	1082	1142	1094		960	912				74019	66769	81656	87317	82130		3409	3463
	1013	1088	1014	1137	1054		831	899				68104	66960	72056	85749	81914		3322	3470
	1062	1151	1091	1146	1091		914	905				67938	60413	72593	68321	65057		3272	3493
	1005	1054	1065	1017	1085		941	955				59747	49703	81965	71096	65830		3449	3596
	1069	1043	1086	1079	1071		908	907				71678	56286	89908	82525	75340		3411	3536
	1079	1057	1041	1080	1088		930	923				76831	66416	86646	94724	83761		3337	3479
	1041	1091	1045	1150	1079		908	932				69044	65647	72427	79139	82217		3265	3450
	1070	1069	1048	1090	1113		901	837				70123	59559	71044	65192	65539		3322	3656
	1006	1030	1070	1021	1135		898	919				57730	54577	81121	81617	70759		3490	3585
	1039	1057	1077	1109	1056		954	941				66911	57373	84181	81011	72925		3376	3545
	1143	1021	1130	1136	1078		926	926				65505	61578	79286	78743	77952		3396	3429
	1055	1101	1123	1139	1123		955	877				68907	60642	69421	69976	74748		3404	3509
	1047	1092	1060	1103	1089		937	913				71510	57732	67074	63096	63575		3418	3847
	978	1032	1062	1051	1062		901	931				70965	63260	80917	77377	69204		3544	3618
	957	1043	1090	1035	1094		909	892				71026	64601	81258	76099	74901		3502	3764
	1033	991	1050	1147	1040		906	862				68889	63590	76082	72338	73069		3532	3832
	1045	1045	1027	1033	1068		897	898				64831	65831	72950	69563	66519		3369	3812
	1074	1053	1089	1089	1154		928	913				69087	64591	69324	62718	66793		3398	3731
	PI	PI	PI	PI			PI	PI				Horchst	Horchst	Horchst	Horchst			Horchst	Horchst
MPP+	1141	1086	1118	1108		Blank	901	945			MPP+	57066	53742	53283	59019		Blank	3588	3241
	1174	1133	1108	1102			928	918				59526	58848	58169	68017			3577	3519
	1194	1126	1112	1110			901	953				60193	58968	57616	71236			3643	3563
	1231	1200	1077	1121			928	850				61904	59303	57220	65342			3694	3572
	1246	1183	1136	1149			903	910				59783	60888	58260	64478			3539	3505
	1157	1146	1091	1111			891	953				66055	65310	62073	61527			3616	3559
	1147	1203	1090	1122			881	987				71140	71520	70472	76975			3523	3505
	1160	1185	1086	1128			929	964				71851	66981	72600	81650			3612	3552
	1254	1170	1171	1091			882	881				66091	59690	64942	74439			3592	3583
	1185	1129	1022	1120			933	929				61818	59121	57352	68200			3671	3617
	1133	1166	1158	1103			885	900				66587	64981	70282	64415			3562	3707
	1179	1203	1114	1157			929	877				75124	70466	80863	82948			3598	3621
	1247	1241	1237	1177			958	909				74109	68253	87560	83880			3556	3712
	1281	1259	1141	1233			927	920				66729	59827	72403	72687			3644	3770
	1222	1184	1148	1122			905	868				62545	58906	60114	63690			3627	3849
	1156	1080	1108	1100			847	926				61094	57975	65292	62267			3555	3584
	1118	1165	1091	1099			879	887				65999	59260	67251	66202			3655	3623
	1202	1211	1200	1131			875	879				68405	60737	71004	66037			3660	3757
	1220	1185	1140	1213			861	902				63008	59357	64336	60390			3646	4097
	1185	1146	1132	1105			898	952				62816	59876	59289	58509			3614	4284
	1158	1038	1108	1134			871	934				64741	59950	65878	61726			3567	3786
	1128	1093	1162	1091			895	860				63477	56034	62127	58912			3646	3790
	1083	1157	1052	1091			844	919				59833	54860	63725	55949			3706	3781
	1204	1056	1117	1082			904	908				61318	57791	60951	53542			3596	4159
	1136	1144	1093	1099			925	879				66344	57542	57991	60599			3659	6697
	PI	PI	PI	PI			PI	PI				Horchst	Horchst	Horchst	Horchst			Horchst	Horchst
Nicotine+MPP+	1087	1033	1057	1116		Blank	901	945			Nicotine+MPP+	62532	59950	50532	59977		Blank	3588	3241
	1122	1096	1001	1083			928	918				62945	61106	49800	66396			3577	3519
	1123	1111	1054	1029			901	953				56330	61500	49770	67672			3643	3563
	1142	1049	1136	1092			928	850				54215	58885	49319	62365			3694	3572
	1073	1054	1085	1152			903	910				58129	53241	48446	64493			3539	3505
	1139	1053	1092	1104			891	953				65179	62954	50322	60502			3616	3559
	1077	1087	1004	1112			881	987				66863	61016	51657	58966			3523	3505
	1147	1011	1025	1043			929	964				56934	58766	50711	63744			3612	3552
	1049	1027	1071	1095			882	881				55312	59052	50090	62476			3592	3583
	1068	1082	1122	1105			933	929				61757	55138	50867	61242			3671	3617
	1128	1048	1111	1104			885	900				70095	62512	44064	60295			3562	3707
	1085	1040	1027	1118			929	877				66989	60001	49780	55751			3598	3621
	1138	1036	1026	1056			958	909				57406	55735	50485	57316			3556	3712
	1095	1073	1047	1119			927	920				56556	54345	48854	58977			3644	3770
	1126	1040	1049	1068			905	868				60112	51947	49331	57507			3627	3849
	1078	1033	1009	1070			847	926				67377	55525	45941	59532			3555	3584
	1041	1022	1092	1072			879	887				62737	52459	47424	49106			3655	3623
	1060	1075	1006	1119			875	879				54683	50715	52298	49985			3660	3757
	1106	1029	1065	1066			861	902				53085	49194	49656	49474			3646	4097
	1128	1120	1029	1075			898	952				57412	47746	46796	48312			3614	4284
	1114	1081	1073	1109			871	934				70445	55037	51381	58393			3567	3786
	1040	1059	1003	1094			895	860				61725	51586	49236	47833			3646	3790
	1107	1083	1035	1102			844	919				53749	53507	52181	49510			3706	3781
	1150	1126	996	1038			904	908				54121	52862	51487	48735			3596	4159
	1046	1109	1041	1007	1074.5		925	879				60791	51122	48855	47985			3659	6697
	PI	PI	PI	PI			PI	PI				Horchst	Horchst	Horchst	Horchst			Horchst	Horchst
Nicotine+MLA+MPP+	1189	1166	1169	1149		Blank	901	945			Nicotine+MLA+MPP+	64376	60717	57462	56957		Blank	3588	3241
	1181	1249	1111	1059			928	918				65823	61230	56273	58638			3577	3519
	1188	1156	1169	1050			901	953				54929	56297	57244	62160			3643	3563
	1132	1146	1109	1098			928	850				53195	51916	54996	58460			3694	3572
	1136	1103	1105	1097			903	910				57521	49921	51902	57442			3539	3505
	1152	1180	1150	1102			891	953				68245	60429	60266	58598			3616	3559
	1163	1214	1137	1189			881	987				68759	65369	62370	66916			3523	3505
	1139	1158	1106	1222			929	964				62157	62016	66811	74426			3612	3552
	1173	1112	1156	1125			882	881				57580	58682	60218	61465			3592	3583
	1133	1127	1090	1211			933	929				58840	53164	54555	57918			3671	3617
	1107	1156	1103	1107			885	900				71818	57436	57976	56879			3562	3707
	1163	1133	1150	1167			929	877				68130	66032	65956	68868			3598	3621
	1158	1135	1159	1180			958	909				60745	68563	69541	74462			3556	3712
	1091	1138	1105	1128			927	920				58980	61224	60738	65854			3644	3770
	1080	1093	1131	1095			905	868				56319	50961	55382	55798			3627	3849
	1219	1156	1153	1108			847	926				74101	51961	59006	56002			3555	3584
	1092	1145	1141	1122			879	887				64007	53556	62678	58513			3655	3623
	1209	1143	1170	1163			875	879				53460	57094	61868	58838			3660	3757
	1129	1136	1162	1141			861	902				51860	55761	53276	54853			3646	4097
	1140	1127	1101	1146			898	952				54677	45687	53009	53630			3614	4284
	1193	1048	1128	1109			871	934				70378	51227	59633	58941			3567	3786
	1198	1138	1097	1093			895	860				60985	51087	58158	59870			3646	3790
	1161	1164	1107	1125			844	919				55561	53434	59022	52771			3706	3781
	1117	1198	1120	1102			904	908				54697	52001	56401	47840			3596	4159
	1129	1133	1046	1054			925	879				58629	44974	53288	47745			3659	6697

## Sheet: Figure 3B
	PI	PI	PI	PI	PI		PI	PI				Horchst	Horchst	Horchst	Horchst	Horchst		Horchst	Horchst
Control	1023	1044	1010	1054	1121	Blank	907	906			Control	59192	58239	63671	57160	54024	Blank	3423	3397
	999	1034	1072	1052	1039		877	862				63419	58338	72661	67414	62056		3394	3546
	1058	1045	1069	1076	1105		863	932				67774	63795	71591	79606	77407		3591	3368
	1063	1015	1078	1093	1057		925	897				67376	62160	72128	75567	69925		3328	3434
	1054	1091	1085	1135	1051		961	879				67778	66887	67719	66618	66272		3397	3429
	958	1025	1006	1117	1053		929	937				61873	54102	71119	65243	60636		3446	3455
	1018	1056	1040	1108	1037		935	855				72651	58970	85998	71007	69551		3346	3424
	1043	1052	1082	1142	1094		960	912				74019	66769	81656	87317	82130		3409	3463
	1013	1088	1014	1137	1054		831	899				68104	66960	72056	85749	81914		3322	3470
	1062	1151	1091	1146	1091		914	905				67938	60413	72593	68321	65057		3272	3493
	1005	1054	1065	1017	1085		941	955				59747	49703	81965	71096	65830		3449	3596
	1069	1043	1086	1079	1071		908	907				71678	56286	89908	82525	75340		3411	3536
	1079	1057	1041	1080	1088		930	923				76831	66416	86646	94724	83761		3337	3479
	1041	1091	1045	1150	1079		908	932				69044	65647	72427	79139	82217		3265	3450
	1070	1069	1048	1090	1113		901	837				70123	59559	71044	65192	65539		3322	3656
	1006	1030	1070	1021	1135		898	919				57730	54577	81121	81617	70759		3490	3585
	1039	1057	1077	1109	1056		954	941				66911	57373	84181	81011	72925		3376	3545
	1143	1021	1130	1136	1078		926	926				65505	61578	79286	78743	77952		3396	3429
	1055	1101	1123	1139	1123		955	877				68907	60642	69421	69976	74748		3404	3509
	1047	1092	1060	1103	1089		937	913				71510	57732	67074	63096	63575		3418	3847
	978	1032	1062	1051	1062		901	931				70965	63260	80917	77377	69204		3544	3618
	957	1043	1090	1035	1094		909	892				71026	64601	81258	76099	74901		3502	3764
	1033	991	1050	1147	1040		906	862				68889	63590	76082	72338	73069		3532	3832
	1045	1045	1027	1033	1068		897	898				64831	65831	72950	69563	66519		3369	3812
	1074	1053	1089	1089	1154		928	913				69087	64591	69324	62718	66793		3398	3731
	PI	PI	PI	PI			PI	PI				Horchst	Horchst	Horchst	Horchst			Horchst	Horchst
MPP+	1141	1086	1118	1108		Blank	901	945			MPP+	57066	53742	53283	59019		Blank	3588	3241
	1174	1133	1108	1102			928	918				59526	58848	58169	68017			3577	3519
	1194	1126	1112	1110			901	953				60193	58968	57616	71236			3643	3563
	1231	1200	1077	1121			928	850				61904	59303	57220	65342			3694	3572
	1246	1183	1136	1149			903	910				59783	60888	58260	64478			3539	3505
	1157	1146	1091	1111			891	953				66055	65310	62073	61527			3616	3559
	1147	1203	1090	1122			881	987				71140	71520	70472	76975			3523	3505
	1160	1185	1086	1128			929	964				71851	66981	72600	81650			3612	3552
	1254	1170	1171	1091			882	881				66091	59690	64942	74439			3592	3583
	1185	1129	1022	1120			933	929				61818	59121	57352	68200			3671	3617
	1133	1166	1158	1103			885	900				66587	64981	70282	64415			3562	3707
	1179	1203	1114	1157			929	877				75124	70466	80863	82948			3598	3621
	1247	1241	1237	1177			958	909				74109	68253	87560	83880			3556	3712
	1281	1259	1141	1233			927	920				66729	59827	72403	72687			3644	3770
	1222	1184	1148	1122			905	868				62545	58906	60114	63690			3627	3849
	1156	1080	1108	1100			847	926				61094	57975	65292	62267			3555	3584
	1118	1165	1091	1099			879	887				65999	59260	67251	66202			3655	3623
	1202	1211	1200	1131			875	879				68405	60737	71004	66037			3660	3757
	1220	1185	1140	1213			861	902				63008	59357	64336	60390			3646	4097
	1185	1146	1132	1105			898	952				62816	59876	59289	58509			3614	4284
	1158	1038	1108	1134			871	934				64741	59950	65878	61726			3567	3786
	1128	1093	1162	1091			895	860				63477	56034	62127	58912			3646	3790
	1083	1157	1052	1091			844	919				59833	54860	63725	55949			3706	3781
	1204	1056	1117	1082			904	908				61318	57791	60951	53542			3596	4159
	1136	1144	1093	1099			925	879				66344	57542	57991	60599			3659	6697
	PI	PI	PI	PI			PI	PI				Horchst	Horchst	Horchst	Horchst			Horchst	Horchst
Choline+MPP+	1141	1086	1118	1108		Blank	901	945			Choline+MPP+	62411	60858	59274	56958		Blank	3588	3241
	1174	1133	1108	1102			928	918				66129	65823	62164	61054			3577	3519
	1194	1126	1112	1110			901	953				64189	64037	58032	66493			3643	3563
	1231	1200	1077	1121			928	850				58914	61727	52539	62899			3694	3572
	1246	1183	1136	1149			903	910				61439	60921	52623	59241			3539	3505
	1157	1146	1091	1111			891	953				64683	60791	68412	58929			3616	3559
	1147	1203	1090	1122			881	987				70416	72631	78116	73323			3523	3505
	1160	1185	1086	1128			929	964				74264	75920	77926	84810			3612	3552
	1254	1170	1171	1091			882	881				68061	68014	61473	71468			3592	3583
	1185	1129	1022	1120			933	929				61405	62160	53942	61976			3671	3617
	1133	1166	1158	1103			885	900				65239	56220	71830	63314			3562	3707
	1179	1203	1114	1157			929	877				72669	66288	78743	78687			3598	3621
	1247	1241	1237	1177			958	909				78391	72757	82577	90001			3556	3712
	1281	1259	1141	1233			927	920				70721	72061	65046	77039			3644	3770
	1222	1184	1148	1122			905	868				61613	63743	56205	62887			3627	3849
	1156	1080	1108	1100			847	926				66402	56216	66917	61574			3555	3584
	1118	1165	1091	1099			879	887				70266	59443	66946	67720			3655	3623
	1202	1211	1200	1131			875	879				71143	61004	66452	66983			3660	3757
	1220	1185	1140	1213			861	902				64629	66643	61637	63953			3646	4097
	1185	1146	1132	1105			898	952				60395	66240	57037	61720			3614	4284
	1158	1038	1108	1134			871	934				63042	65967	63031	59425			3567	3786
	1128	1093	1162	1091			895	860				66454	60515	62201	59005			3646	3790
	1083	1157	1052	1091			844	919				67028	55244	63331	56323			3706	3781
	1204	1056	1117	1082			904	908				60013	58717	61716	57388			3596	4159
	1136	1144	1093	1099			925	879				58868	61113	59986	61367			3659	6697
	PI	PI	PI	PI			PI	PI				Horchst	Horchst	Horchst	Horchst			Horchst	Horchst
Choline+MLA+MPP+	1133	1082	1132	1069		Blank	901	945			Choline+MLA+MPP+	59310	54145	52752	53202		Blank	3588	3241
	1117	1152	1133	1141			928	918				56620	56257	59836	50490			3577	3519
	1101	1156	1104	1022			901	953				55429	57262	60202	51226			3643	3563
	1134	1117	1251	1113			928	850				53673	56631	47702	54824			3694	3572
	1167	1192	1095	1120			903	910				60358	56005	46042	54729			3539	3505
	1137	1066	1106	1088			891	953				62905	59189	57631	54228			3616	3559
	1130	1128	1167	1102			881	987				65685	65405	63405	58503			3523	3505
	1178	1185	1167	1132			929	964				66531	67357	61709	60020			3612	3552
	1071	1117	1195	1150			882	881				58007	60690	54184	56707			3592	3583
	1084	1104	1146	1111			933	929				60426	56898	49218	58849			3671	3617
	1143	1082	1184	1110			885	900				66608	59960	59735	56136			3562	3707
	1141	1129	1123	1133			929	877				66500	66824	57037	62632			3598	3621
	1156	1191	1164	1164			958	909				65294	63151	53267	77328			3556	3712
	1131	1195	1200	1244			927	920				56448	57793	50451	68054			3644	3770
	1158	1104	1069	1139			905	868				58912	59657	47660	62772			3627	3849
	1085	1116	1119	1092			847	926				64457	56382	57257	53546			3555	3584
	1202	1167	1146	1128			879	887				60734	60756	51877	57408			3655	3623
	1228	1188	1149	1166			875	879				56742	57079	48356	66643			3660	3757
	1251	1229	1215	1155			861	902				51617	55439	47799	63245			3646	4097
	1178	1180	1186	1147			898	952				59055	60784	46612	58078			3614	4284
	1103	1138	1079	1108			871	934				64230	57354	57911	54892			3567	3786
	1125	1121	1136	1064			895	860				59909	59858	54209	52251			3646	3790
	1136	1130	1106	1106			844	919				54353	57855	48149	54786			3706	3781
	1150	1226	1141	1096			904	908				53643	57139	49254	54327			3596	4159
	1080	1095	1079	1099			925	879				59953	61015	45977	55675			3659	6697

## Sheet: Figure 4
PARP-1	6-OHDA	Nicotine + 6-OHDA
Full Length	3269474	3678150
	4026995	4284563
	4583052	4733432
Cleaved PARP-1	7149380	5416030
	6445600	5692709
	8334072	5864996
Tubulin	12703827	13448250
	12840780	13024371
	13768402	14744952
Caspase-3	6-OHDA	Nicotine + 6-OHDA
Full Length	1030968	2009728
	1426842	1735020
	1222984	2504574
Cleaved PARP-1	610512	441420
	452374	405966
	510432	467991
Tubulin	7029125	6947883
	5007816	5558490
	5555304	8268232
